# Supplementary material for: Cadmium Sulfide Quantum Dots Adversely Affect Gametogenesis in Saccharomyces cerevisiae
Source: Nanomaterials (Basel). 2022 Jun 27;12(13):2208. doi: 10.3390/nano12132208 (PMC9268033; doi:10.3390/nano12132208)
Supplement: Supplementary file 1 [file nanomaterials-12-02208-s001.zip]

Archive with 1 entries (1 files):
- nanomaterials-1755867-supplementary.pdf
